# Supplementary material for: Effects of Artificial Tooth Brushing and Hydrothermal Aging on the Mechanical Properties and Color Stability of Dental 3D Printed and CAD/CAM Materials
Source: Materials (Basel). 2021 Oct 19;14(20):6207. doi: 10.3390/ma14206207 (PMC8540203; doi:10.3390/ma14206207)
Supplement: Supplementary file 1 [file materials-14-06207-s001.zip]

Archive with 1 entries (1 files):
- materials-1382402-supplementary.pdf
